# Supplementary material for: Delta/Jagged-mediated Notch signaling induces the differentiation of agr2-positive epidermal mucous cells in zebrafish embryos
Source: PLoS Genet. 2021 Dec 28;17(12):e1009969. doi: 10.1371/journal.pgen.1009969 (PMC8746730; doi:10.1371/journal.pgen.1009969)
Supplement: S1 Data — (XLSX) [file pgen.1009969.s006.xlsx]

## Sheet: Fig2Ac
		sibling wt						mibta52b homozygous mutant
	agr2 EMC no.	trunk	yolk	total		agr2 EMC no.	curly-tail up	trunk	yolk	total
	6	69	68	137			1	4	1	5
	22	72	55	127			2	3	4	7
	36	78	68	146			3	9	3	12
	1	102	105	207			4	3	1	4
	2	64	58	122			5	8	2	10
	3	89	57	146			7	3	1	4
	4	84	34	118			8	4	1	5
	5	123	96	219			9	6	0	6
	6	82	32	114			10	5	13	18
	7	97	50	147			11	0	0	0
	8	91	78	169			12	2	0	2
	9	39	33	72			13	2	4	6
	10	74	77	151			14	3	0	3
	11	89	55	144			15	0	0	0
	12	96	61	157			16	0	5	5
	13	91	74	165			17	10	1	11
	14	140	65	205			18	1	0	1
	15	93	67	160			19	1	0	1
	16	94	88	182			20	0	0	0
	17	116	57	173			21	26	5	31
	18	78	50	128			23	6	3	9
	19	81	72	153			24	3	2	5
	20	94	61	155			25	6	2	8
	21	92	47	139			26	9	2	11
	22	85	63	148			27	6	2	8
	23	79	83	162			28	11	3	14
	24	76	105	181			29	0	0	0
	25	61	36	97			30	6	4	10
	26	81	71	152			31	13	2	15
	27	81	90	171			32	0	4	4
	28	84	58	142			33	3	0	3
	29	100	65	165			34	0	2	2
	30	52	56	108			35	7	0	7
	31	105	40	145			37	2	0	2
	32	105	76	181			38	9	1	10
	33	111	85	196			39	1	2	3
	34	63	63	126			40	8	3	11
	35	70	55	125			41	2	0	2
	36	97	58	155
	37	89	46	135
	38	61	42	103
	39	59	36	95
	40	97	54	151
	41	98	51	149
	42	61	39	100
	43	64	46	110
	44	97	48	145
	45	97	59	156
	46	53	51	104
	47	86	58	144
	48	55	49	104
	49	76	71	147
	50	79	36	115
	51	92	49	141
	52	109	53	162
	53	53	62	115
	54	111	70	181
	55	94	73	167
	56	79	54	133
	57	96	55	151
	58	155	109	264
	59	74	67	141
	60	95	75	170
	61	55	58	113
	62	120	61	181
	63	88	33	121
	64	66	35	101
	65	99	34	133
	66	111	61	172
	67	70	43	113
	68	82	106	188
	69	86	97	183
	70	88	52	140
	71	109	69	178
	72	110	99	209
	73	96	78	174
	74	72	59	131
	75	118	80	198
	76	95	54	149
	77	63	61	124
	78	88	59	147
	79	95	93	188
	80	107	84	191
	81	103	68	171
	82	65	60	125
	83	71	66	137
	84	93	53	146
	85	109	96	205
	86	83	65	148
	87	115	73	188
	88	79	58	137
	89	111	71	182
	90	70	61	131
	91	76	39	115
	92	99	64	163
	93	75	72	147
	94	73	61	134
	95	65	34	99
	96	92	58	150
	97	101	85	186
	98	72	55	127
	99	115	83	198
	100	94	93	187
	101	92	105	197
	102	96	51	147

## Sheet: Fig2Af
			sibling wt				mibtfi91 homozygous mutant
	agr2 EMC no.	trunk	yolk	total		agr2 EMC no.	trunk	yolk	total
	1	141	105	246		1	21	13	34
	2	175	152	327		2	18	4	22
	3	107	59	166		3	39	7	46
	4	168	101	269		4	68	10	78
	5	213	120	333		5	50	13	63
	6	114	79	193		6	74	9	83
	7	195	123	318		7	41	8	49
	8	141	89	230		8	87	24	111
	9	143	131	274		15	57	9	66
	10	123	77	200		1	22	6	28
	11	214	123	337		2	37	6	43
	12	191	147	338		2	53	5	58
	13	117	89	206		3	24	8	32
	14	190	148	338		4	30	6	36
	16	165	95	260		5	15	6	21
	17	140	115	255		6	74	7	81
	18	132	88	220		7	42	5	47
	19	131	71	202		8	41	5	46
	20	151	128	279		9	49	8	57
	21	155	79	234		10	17	3	20
	22	189	134	323		11	36	3	39
	23	194	171	365
	24	178	86	264
	25	116	56	172
	9'	135	138	273
	1	245	102	347
	3	134	63	197
	4	188	121	309
	5	123	79	202
	6	131	91	222
	7	97	41	138
	8	129	53	182
	9	133	76	209
	10	115	62	177
	11	102	51	153
	12	96	35	131
	13	84	55	139
	14	114	43	157
	15	72	61	133
	16	134	48	182
	17	81	40	121
	18	80	44	124
	19	144	66	210
	20	78	30	108
	21	97	8	105
	22	114	68	182
	23	105	34	139
	24	135	77	212
	25	89	26	115
	26	126	43	169
	27	97	62	159
	28	99	52	151
	29	99	61	160
	30	151	87	238
	31	133	54	187
	32	140	85	225

## Sheet: Fig2Bf
	DMSO_(10hpf-17hpf_75uM)				MK-0752 (10hpf-15hpf_75uM)				MK-0752 (10hpf-16hpf_75uM)				MK-0752 (10hpf-17hpf_75uM)				MK-0752 (12hpf-17hpf_75uM)
agr2 EMC no.	trunk	yolk	total	agr2 EMC no.	trunk	yolk	total	agr2 EMC no.	trunk	yolk	total	agr2 EMC no.	trunk	yolk	total	agr2 EMC no.	trunk	yolk	total
	111	89	200		31	24	55		76	25	101		37	19	56		31	16	47
	60	50	110		89	29	118		22	10	32		60	16	76		28	14	42
	99	79	178		44	19	63		51	17	68		46	19	65		66	16	82
	71	42	113		90	40	130		63	27	90		25	15	40		40	14	54
	56	58	114		57	34	91		36	31	67		27	21	48		32	35	67
	56	58	114		74	25	99		65	50	115		48	36	84		61	29	90
	28	35	63		52	16	68		32	19	51		23	14	37		33	14	47
	77	32	109		54	15	69		50	29	79		46	17	63		38	21	59
	71	51	122		56	42	98		29	24	53		26	33	59		63	39	102
	102	74	176		49	29	78		55	14	69		41	24	65		77	33	110
	85	61	146		44	32	76		48	30	78		25	5	30		45	38	83
	54	31	85		35	26	61		28	28	56		26	23	49		51	36	87
	40	22	62		38	15	53		42	5	47		24	23	47		85	33	118
	58	49	107		73	59	132		34	26	60		28	28	56		99	17	116
	90	73	163		35	10	45		56	36	92		70	21	91		56	23	79
	83	39	122		65	20	85		84	43	127		49	23	72		76	58	134
	95	42	137		49	28	77		15	12	27		41	36	77		54	41	95
	53	46	99		72	39	111		78	26	104		66	22	88		77	37	114
	76	78	154		91	25	116		53	32	85		44	13	57		52	35	87
	73	60	133		49	31	80		66	31	97		51	22	73		26	18	44
	88	41	129		63	35	98		78	35	113		77	39	116		44	25	69
	84	73	157		24	8	32		53	54	107		39	28	67		75	48	123
	128	80	208		34	7	41		58	39	97		46	14	60		86	55	141
	109	64	173		56	40	96		76	42	118		53	23	76		66	34	100
	90	62	152		54	40	94		92	76	168		56	40	96		120	87	207
	71	32	103		49	12	61		42	19	61		39	38	77		57	40	97
	99	90	189		31	31	62		47	16	63		72	38	110		89	71	160
	89	60	149		27	19	46		58	47	105		61	28	89		116	64	180
	54	28	82		62	40	102		30	10	40		65	26	91		56	30	86
	56	63	119		63	26	89		82	40	122		38	6	44		68	41	109
	73	40	113		85	57	142		71	21	92		27	16	43		90	40	130
	63	28	91		64	25	89		57	54	111		87	41	128		69	37	106
	142	70	212		41	28	69		55	20	75		38	39	77		101	68	169
	63	68	131		49	24	73		51	25	76		56	41	97		64	15	79
	139	85	224		53	10	63		56	10	66		34	35	69		91	30	121
	52	49	101		58	44	102		46	30	76		63	65	128		82	45	127
	74	45	119		86	86	172		65	42	107		81	44	125		75	50	125
	52	50	102		88	46	134		48	20	68		60	24	84		44	35	79
	91	68	159		69	31	100		43	25	68		78	28	106		99	57	156
	71	60	131		53	33	86		65	48	113						61	45	106
	43	69	112		46	30	76		48	52	100						65	69	134
					60	43	103										94	58	152
					49	45	94										87	77	164
					74	35	109										86	55	141
					69	29	98										63	52	115
					56	51	107										114	74	188
					53	19	72
					81	34	115

## Sheet: Fig3Ac
	30 hpf
		LacZ mRNA overexpression					Notch1a ICD overexpression
	agr2 EMC no.	trunk	yolk	total		agr2 EMC no.	trunk	yolk	total
	1	96	81	177		1	264	259	523
	2	158	68	226		2	232	273	505
	3	157	86	243		3	221	232	453
	4	148	104	252		4	282	306	588
	5	179	116	295		5	152	130	282
	6	127	61	188		6	168	265	433
	7	143	65	208		7	188	219	407
	8	168	92	260		8	222	164	386
	9	128	82	210		9	191	296	487
	10	169	123	292		10	247	210	457
	11	136	113	249		11	157	260	417
	12	213	174	387		12	159	218	377
	13	194	132	326		13	208	247	455
	14	136	81	217		14	188	138	326
	15	113	104	217		15	119	142	261
	16	160	110	270		16	219	236	455
	17	120	121	241		17	187	254	441
	18	125	70	195		18	299	237	536
	19	162	144	306		19	228	182	410
	20	155	101	256		20	233	177	410
	21	189	102	291		21	121	142	263
	22	125	97	222		22	205	329	534
	23	179	142	321		23	132	163	295
	24	222	130	352		24	285	299	584
	25	160	122	282		25	265	232	497
	26	182	74	256		26	200	198	398
	27	132	109	241		27	232	235	467
	28	80	69	149		28	235	170	405
	29	160	75	235		29	229	216	445
						30	148	188	336
						31	143	147	290
						32	214	157	371
						33	221	172	393

## Sheet: Fig3Af
	LacZ mRNA overexpression					X-Su(H)/ANK mRNA overexpression 10 pg
	agr2 EMC no.	trunk	yolk	total		agr2 EMC no.	trunk	yolk	total
	1	113	53	166		1	103	113	216
	2	67	77	144		2	107	101	208
	3	90	67	157		3	149	72	221
	4	83	63	146		4	135	133	268
	5	113	61	174		5	43	210	253
	6	94	109	203		6	98	97	195
	7	118	82	200		7	94	79	173
	8	115	66	181		8	120	115	235
	9	102	121	223		9	139	126	265
	10	118	74	192		10	77	83	160
	11	110	89	199		11	126	101	227
	12	87	63	150		12	70	91	161
	13	121	85	206		13	130	137	267
	14	133	107	240		14	130	129	259
	15	123	60	183		15	146	171	317
	16	88	86	174		16	106	86	192
	17	60	42	102		17	131	132	263
	18	91	65	156		18	120	126	246
	19	164	84	248		19	82	108	190
	20	79	94	173		20	47	123	170
	21	95	88	183		21	136	139	275
	22	110	97	207		22	109	109	218
	23	71	61	132		23	92	107	199
	24	72	76	148		24	92	95	187
	25	114	72	186		25	148	72	220
	26	110	87	197		26	70	115	185
	27	78	55	133		27	120	88	208
	28	72	51	123		28	95	183	278
	29	135	85	220		29	76	66	142
	1	98	61	159		1	188	100	288
	2	138	79	217		2	116	72	188
	3	91	61	152		3	126	43	169
	4	107	46	153		4	176	99	275
	5	106	83	189		5	102	56	158
	6	132	91	223		6	186	105	291
	7	132	84	216		7	140	111	251
	8	136	92	228		8	194	95	289
	9	129	61	190		9	207	90	297
	10	146	98	244		10	118	53	171
	11	139	93	232		11	150	59	209
	12	147	104	251		12	108	75	183
	13	132	93	225		13	210	51	261
	14	128	85	213		14	192	97	289
	15	115	54	169		15	118	92	210
	16	102	86	188		16	177	71	248
	17	130	64	194		17	122	72	194
	18	178	82	260		18	197	122	319
	19	105	52	157		19	121	68	189
	1	95	80	175		20	194	67	261
	3	122	85	207		21	155	101	256
	4	116	96	212		22	136	77	213
	5	95	88	183		2	64	73	137
	6	115	68	183		3	150	118	268
	7	84	57	141		4	105	114	219
	9	132	108	240		5	160	114	274
	10	115	117	232		6	145	108	253
	11	68	61	129		7	151	121	272
	12	73	58	131		8	158	87	245
	13	65	61	126		9	109	113	222
	14	129	123	252		10	85	83	168
	15	122	132	254		11	178	83	261
	16	92	78	170		13	143	76	219
						15	129	105	234
						16	150	78	228
						17	97	94	191
						18	111	91	202
						19	81	78	159
						20	125	114	239
						21	106	91	197
						22	115	143	258
						23	125	97	222
						24	104	123	227
						25	112	142	254
						26	87	113	200
						27	160	94	254
						28	129	119	248

## Sheet: Fig3Bg
		sibling wt						notch1ath35b homozygous mutant
	agr2 EMC no.	trunk	yolk	total		agr2 EMC no.	somite defected	trunk	yolk	total
	1	89	85	174			1	119	84	203
	2	98	67	165			2	171	96	267
	3	114	53	167			3	121	59	180
	4	95	99	194			4	90	101	191
	5	79	90	169			5	115	82	197
	6	95	149	244			6	116	104	220
	7	122	97	219			7	105	52	157
	8	93	68	161			8	152	57	209
	9	77	65	142			9	95	62	157
	10	117	67	184			10	87	104	191
	11	91	92	183			11	96	65	161
	12	143	136	279			12	124	95	219
	13	180	95	275			13	93	101	194
	14	132	77	209			14	70	57	127
	15	109	58	167			15	76	67	143
	16	80	57	137			16	108	101	209
	17	94	62	156			17	75	65	140
	18	96	37	133			18	83	56	139
	19	46	83	129			19	87	91	178
	20	80	41	121			20	83	37	120
	21	104	69	173			21	108	89	197
	22	81	55	136			22	88	62	150
	23	113	83	196			23	55	54	109
	24	81	53	134			24	67	62	129
	25	97	87	184			25	126	141	267
	26	126	94	220			26	120	54	174
	27	109	58	167			1	93	115	208
	28	89	63	152			2	154	121	275
	29	142	91	233			3	134	90	224
	30	100	81	181			4	157	122	279
	31	152	95	247			5	176	150	326
	32	35	52	87			6	126	68	194
	33	102	86	188			7	154	83	237
	34	124	53	177			9	168	100	268
	35	110	51	161			10	140	74	214
	36	86	76	162			11	123	62	185
	37	87	54	141			12	153	73	226
	38	76	66	142			13	100	54	154
	39	93	62	155			14	96	64	160
	40	115	46	161			15	170	83	253
	41	123	70	193			16	115	125	240
	42	73	87	160			17	99	88	187
	43	108	64	172			18	136	139	275
	44	97	88	185			19	73	65	138
	45	96	87	183			20	134	88	222
	46	83	66	149
	47	136	76	212
	48	106	57	163
	49	89	67	156
	50	92	110	202
	51	52	39	91
	52	93	65	158
	53	102	71	173
	54	73	73	146
	55	94	64	158
	56	89	43	132
	57	75	47	122
	58	108	107	215
	59	123	125	248
	60	88	98	186
	61	139	46	185
	62	78	53	131
	63	55	67	122
	64	93	59	152
	65	92	74	166
	66	146	81	227
	67	102	59	161
	68	112	91	203
	69	101	83	184
	70	90	47	137
	71	128	117	245
	72	141	106	247
	73	66	26	92
	74	72	40	112
	75	140	79	219
	76	149	86	235
	77	94	28	122
	78	115	89	204
	79	79	64	143
	80	73	41	114
	81	95	53	148
	82	69	60	129
	83	70	64	134
	84	121	72	193
	85	132	68	200
	86	109	48	157
	87	169	111	280
	1	103	53	156
	2	137	93	230
	3	130	84	214
	4	168	63	231
	5	122	99	221
	6	140	105	245
	7	133	82	215
	8	134	66	200
	9	149	109	258
	10	135	93	228
	11	108	68	176
	12	142	83	225
	13	124	62	186
	14	121	64	185
	15	144	54	198
	16	142	83	225
	17	128	83	211
	18	160	93	253
	19	116	89	205
	20	151	64	215
	21	139	107	246
	22	165	108	273
	23	171	121	292
	24	157	79	236
	25	138	59	197
	26	143	129	272
	27	123	86	209
	28	174	63	237
	29	132	80	212
	30	81	45	126
	31	109	38	147
	32	160	58	218
	33	138	98	236
	34	146	61	207
	35	129	85	214
	36	111	54	165
	37	120	50	170
	38	166	97	263
	39	125	56	181
	40	132	60	192
	41	195	142	337
	42	150	52	202
	43	142	107	249
	44	160	92	252
	45	164	91	255
	46	133	61	194
	47	163	119	282
	48	134	86	220

## Sheet: Fig3Bh
	0.4 ng notch3UTRMO injection in sibling wt						0.4 ng notch3UTRMO injection in notch1ath35b homozyous mutant
agr2 EMC no.	normal	trunk	yolk	total		agr2 EMC no.	somite defected	trunk	yolk	total
	1	76	40	116			1	80	49	129
	2	100	41	141			2	15	31	25
	3	60	34	94			3	67	52	119
	4	97	40	137			4	67	44	111
	5	88	50	138			5	51	54	105
	6	86	63	149			6	72	60	132
	7	58	43	101			7	37	34	71
	8	122	47	169			8	57	51	108
	9	55	34	89			9	96	58	154
	10	124	38	162			10	53	43	96
	11	106	43	149			11	27	8	35
	12	86	59	145			12	82	62	144
	13	83	49	132			13	78	35	113
	14	95	28	123			14	95	64	159
	15	78	41	119			15	56	37	93
	16	82	69	151			16	79	54	133
	17	84	41	125			17	97	50	147
	18	99	57	156			18	70	42	112
	19	46	20	66			19	85	55	140
	20	85	57	142			20	24	26	50
	22	66	35	101			21	52	22	74
	23	106	75	181			21	17	9	26
	24	87	52	139
	25	84	38	122
	26	81	51	132
	27	81	57	138
	28	122	36	168
	29	83	32	115
	30	95	37	132
	31	55	50	105
	32	52	20	72
	33	44	29	73

## Sheet: Fig3Bi
	0.6 ng notch3UTRMO injection in sibling wt						0.6 ng notch3UTRMO injection in notch1ath35b homozygous mutant
agr2 EMC no.	normal	trunk	yolk	total		agr2 EMC no.	somite defected	trunk	yolk	total
	1	40	50	90			1	50	35	85
	2	106	68	174			2	45	45	90
	3	76	62	138			3	76	78	154
	4	52	65	117			4	9	27	36
	5	113	58	171			5	23	26	49
	6	51	53	104			6	16	30	46
	7	73	78	151			7	12	25	37
	8	14	33	47			8	84	67	151
	9	95	79	174			9	52	39	91
	10	40	50	90			10	34	61	95
	11	58	57	115			11	65	50	115
	12	2	12	14			12	56	55	111
	13	37	28	65			13	43	34	77
	14	87	82	169			14	66	31	97
	15	53	68	121			15	82	65	147
	16	88	99	187			16	42	43	85
	17	125	80	205			17	26	39	65
	18	90	63	153			18	69	64	133
	19	37	49	86			19	74	34	108
	20	79	68	147			20	31	58	89
	21	37	47	84			21	51	31	82
	22	104	88	192			22	0	12	12
	23	117	83	200			23	49	84	133
	24	77	59	136			24	6	22	28
	25	36	24	60			25	39	61	100
	26	111	81	192			26	36	42	78
							27	92	64	156
							28	3	2	5

## Sheet: Fig3Bl
			AB				notch3 UTR MO injection
agr2 EMC no.		trunk	yolk	total		agr2 EMC no.	morphant	trunk	yolk	total
	1	74	89	163			1	77	91	168
	2	81	99	180			2	98	76	174
	3	81	88	169			3	123	75	198
	4	139	83	222			4	83	62	145
	5	86	83	169			5	110	142	252
	6	43	49	92			6	91	103	194
	7	109	88	197			7	91	76	167
	8	90	79	169			8	98	52	150
	9	61	84	145			9	46	61	107
	10	124	69	193			10	18	58	76
	11	71	58	129			11	48	61	109
	12	117	56	173			12	107	102	209
	13	65	93	158			13	108	124	232
	14	136	75	211			14	91	63	154
	15	124	100	224			15	88	75	163
	17	44	65	109			16	79	60	139
	19	88	74	162			17	69	56	125
	20	78	92	170			18	154	77	231
	21	66	73	139			19	91	76	167
	22	56	66	122			20	87	85	172
	24	80	99	179			21	91	75	166
	25	108	69	177			22	90	67	157
	26	72	71	143			23	124	99	223
	27	57	51	108			24	50	68	118
	28	131	77	208			25	105	111	216
	29	72	106	178			26	100	113	213
	30	139	107	246			27	57	65	122
							28	121	124	245
							29	84	91	175
							30	115	84	199
							31	55	32	87
							32	62	38	100
							33	70	79	149
							34	135	81	216
							35	82	66	148
							36	80	67	147
							37	86	80	166
							38	6	32	38
							39	79	90	169
							40	54	103	157
							41	83	56	139

## Sheet: Fig4Ac
		LacZ mRNA overexpression				jag1a mRNA_250 pg overexpression
agr2 EMC no.	Trunk	Yolk	Total		agr2 EMC no.	Trunk	Yolk	Total
	40	39	79			54	39	93
	21	21	42			80	42	122
	34	37	71			62	21	83
	60	43	103			68	38	106
	35	29	64			45	27	72
	32	23	55			59	48	107
	34	12	46			64	34	98
	71	44	115			81	62	143
	62	31	93			46	37	83
	30	22	52			80	45	125
	35	32	67			68	39	107
	11	38	49			51	42	93
	46	29	75			62	48	110
	17	14	31			47	29	76
	28	22	50			49	31	80
	72	34	106			61	31	92
	106	79	185			49	42	91
	87	54	141			61	44	105
	101	58	159			46	25	71
	37	22	59			56	37	93
	81	47	128			113	50	163
	107	59	166			91	69	160
	67	41	108			86	61	147
	91	81	172			77	75	152
	57	39	96			98	45	143
	64	39	103			99	59	158
	85	65	150			135	87	222
	43	37	80			165	96	261
	94	52	146			65	76	141
	100	73	173			102	43	145
	50	53	103			60	49	109
	52	51	103			101	83	184
	62	33	95			56	68	124
	72	52	124			79	60	139
	71	45	116			100	68	168
	60	35	95			70	50	120
	79	53	132			85	75	160
	47	44	91			66	39	105
	64	83	147			91	63	154
	93	72	165			94	60	154
	65	63	128			52	96	148
	39	47	86			59	82	141
	52	75	127			75	95	170
	61	45	106			66	40	106
	101	61	162			85	47	132
	50	44	94			77	88	165
	70	40	110			59	59	118
	69	46	115			51	94	145
	67	39	106			50	68	118
	39	48	87			32	60	92
	83	74	157			76	68	144
	46	43	89			96	58	154
	44	35	79			77	79	156
	70	48	118			84	47	131
	74	71	145			57	80	137
	53	52	105			73	74	147
	132	70	202			88	85	173
	73	66	139			50	58	108
	58	53	111			91	109	200
	108	56	164			71	60	131
	56	48	104			93	55	148
	93	84	177			119	70	189
	84	51	135			79	23	102
	110	62	172			62	70	132
	86	57	143			74	66	140
	83	61	144			88	51	139
	66	88	154			75	78	153
	81	59	140			94	76	170
	78	38	116			86	104	190
	93	46	139			80	33	113
	107	58	165			113	64	177
	73	36	109			79	94	173
	49	37	86			159	71	230
	111	57	168			94	70	164
	69	75	144			84	60	144
	102	98	200			144	68	212
	73	67	140			105	72	177
	104	57	161			68	30	98
	72	39	111			79	25	104
	109	55	164			143	71	214
	102	41	143			67	66	133
	113	45	158			82	56	138
	96	60	156			83	71	154
	120	47	167			113	57	170
	105	55	160			93	71	164
	76	68	144			104	103	207
	77	60	137			135	63	198
	103	41	144			70	58	128
	99	73	172			96	83	179
	118	87	205			91	40	131
	90	62	152			116	81	197
	116	61	177			91	61	152
	96	45	141			67	36	103
	73	39	112			105	53	158
	117	72	189			67	63	130
	118	66	184			129	55	184
	92	60	152			66	42	108
	21	28	49			93	39	132
	119	73	192			78	123	201
	100	72	172			106	101	207
	106	45	151			75	45	120
	77	37	114			111	83	194
	80	47	127			127	106	233
	74	33	107			97	64	161
	88	57	145			93	94	187
	93	83	176			85	44	129
	96	36	132			102	66	168
	96	69	165			177	127	304
	100	52	152			28	49	77
	81	77	158			112	68	180
	167	84	251			188	89	277
	95	72	167			98	69	167
	104	107	211			130	83	213
	119	135	254			89	152	241
	117	70	187			111	113	224
	139	119	258			109	134	243
	87	55	142			104	100	204
	83	90	173			135	136	271
	118	40	158			116	87	203
	129	120	249			188	167	355
	125	99	224			167	127	294
	90	74	164			141	149	290
	100	157	257			89	76	165
	162	113	275			122	76	198
	66	32	98			112	78	190
	123	119	242			81	61	142
	136	126	262			116	114	230
	150	104	254			93	86	179
	67	45	112
	136	84	220
	91	38	129
	77	41	118
	79	76	155
	130	136	266
	48	63	111
	96	94	190
	75	36	111
	91	85	176

[truncated: 10 more sheets: Fig4Af, Fig4Ai, Fig4Bc, Fig4Bd, Fig4Bg, Fig4Bh, Fig4Bk, Fig4Bl, Fig4Ce, Fig6Am]
