# Supplementary material for: Delta/Jagged-mediated Notch signaling induces the differentiation of agr2-positive epidermal mucous cells in zebrafish embryos
Source: PLoS Genet. 2021 Dec 28;17(12):e1009969. doi: 10.1371/journal.pgen.1009969 (PMC8746730; doi:10.1371/journal.pgen.1009969)
Supplement: S2 Data — (XLSX) [file pgen.1009969.s007.xlsx]

## Sheet: SFig2Ac
		Sibling wt				mibta52b homozyous mutant
	pvalb8 cell number	yolk	trunk	total		pvalb8 cell number	yolk	trunk	total
	sibling_1-1-1	91	96	187		ta52b_1-2-1	8	62	70
	sibling_1-1-2	90	106	196		ta52b_1-2-2	29	57	86
	sibling_1-1-3	54	38	92		ta52b_1-2-3	26	96	122
	sibling_1-1-4	75	74	149		ta52b_1-2-4	28	37	65
	sibling_1-1-5	48	45	93		ta52b_1-2-5	13	42	55
	sibling_1-1-6	113	142	255		ta52b_1-2-6	8	3	11
	sibling_1-1-7	130	111	241		ta52b_1-2-7	30	26	56
	sibling_1-1-8	58	71	129		ta52b_1-2-8	25	42	67
	sibling_1-1-9	94	102	196		ta52b_1-2-9	21	39	60
	sibling_1-1-10	67	26	93		ta52b_1-2-10	29	2	31
	sibling_1-1-11	159	143	302		ta52b_1-2-11	30	50	80
	sibling_1-1-12	111	138	249		ta52b_1-2-12	52	72	124
	sibling_1-1-13	60	124	184		ta52b_1-2-13	25	20	45
	sibling_1-1-14	129	149	278		ta52b_1-2-14	19	41	60
	sibling_1-1-15	84	143	227		ta52b_4-1	21	66	87
	sibling_1-1-16	49	109	158		ta52b_4-2	33	28	61
	sibling_1-1-17	107	120	227		ta52b_4-3	11	31	42
	sibling_1-1-18	43	33	76		ta52b_4-4	18	31	49
	sibling_1-1-19	99	144	243		ta52b_4-5	15	35	50
	sibling_1-1-20	90	90	180		ta52b_4-6	37	30	67
	sibling_1-1-21	77	100	177		ta52b_4-7	29	37	66
	sibling_1-1-22	81	107	188		ta52b_4-8	23	25	48
	sibling_1-1-23	143	135	278		ta52b_4-9	8	25	33
	sibling_1-1-24	65	100	165		ta52b_4-10	17	17	34
	sibling_1-1-25	83	153	236		ta52b-2-1	12	13	25
	sibling_1-1-26	38	21	59		ta52b-2-2	46	94	140
	sibling_1-1-28	77	114	191		ta52b-2-3	17	55	72
	sibling_1-1-29	115	122	237		ta52b-2-4	10	25	35
	sibling_1-1-30	80	78	158		ta52b-2-5	24	43	67
	sibling_1-1-31	89	83	172		ta52b-2-6	17	19	36
	sibling_1-1-32	96	115	211		ta52b-2-7	59	23	82
	sibling_3-1	108	172	280		ta52b-2-8	7	31	38
	sibling_3-2	68	79	147		ta52b-2-9	26	23	49
	sibling_3-3	110	121	231		ta52b-2-10	25	25	50
	sibling_3-4	67	126	193		ta52b-2-11	5	41	46
	sibling_3-5	96	129	225		ta52b-2-12	14	23	37
	sibling_3-6	76	128	204		ta52b-2-13	20	23	43
	sibling_3-8	113	80	193		ta52b-2-14	34	73	107
	sibling_3-9	42	58	100		ta52b-2-15	32	16	48
	sibling_3-10	78	81	159		ta52b-2-16	29	24	53
	sibling_3-11	75	139	214		ta52b-2-17	51	20	71
	sibling_3-12	76	112	188		ta52b-2-18	18	11	29
	sibling_3-13	52	76	128
	sibling_3-14	96	128	224
	sibling_3-15	51	61	112
	sibling_3-16	49	70	119
	sibling_3-17	124	171	295
	sibling_3-18	107	131	238
	sibling_3-19	64	75	139
	sibling_3-20	77	87	164
	sibling_3-21	137	115	252
	sibling_3-22	62	57	119
	sibling_3-23	58	146	204
	sibling_3-24	48	62	110
	sibling_3-25	60	54	114
	sibling_3-26	48	61	109
	sibling_3-27	69	133	202
	sibling_3-28	92	125	217
	sibling_3-29	66	85	151
	sibling_3-30	101	118	219
	sibling_3-31	95	128	223
	sibling_3-32	75	121	196
	sibling_3-33	106	171	277
	sibling_3-34	89	92	181
	sibling_3-35	61	83	144
	sibling-1-1	91	100	191
	sibling-1-2	79	90	169
	sibling-1-3	76	62	138
	sibling-1-4	99	108	207
	sibling-1-5	86	74	160
	sibling-1-6	78	151	229
	sibling-1-7	56	47	103
	sibling-1-8	44	27	71
	sibling-1-9	49	56	105
	sibling-1-10	60	63	123
	sibling-1-11	86	123	209
	sibling-1-12	64	46	110
	sibling-1-13	95	86	181
	sibling-1-14	74	70	144
	sibling-1-15	84	53	137
	sibling-1-16	90	135	225
	sibling-1-17	91	114	205
	sibling-1-18	116	72	188

## Sheet: SFig2Af
		sibling wt				mibtfi91 homozyous mutant
	pvalb8 cell number	yolk	trunk	total		pvalb8 cell number	yolk	trunk	total
	sibling_1-1-2	58	65	123		tfi91_1-2-1	20	72	92
	sibling_1-1-3	87	115	202		tfi91_1-2-2	29	83	112
	sibling_1-1-4	73	75	148		tfi91_1-2-3	42	85	127
	sibling_1-1-5	50	65	115		tfi91_1-2-4	33	60	93
	sibling_1-1-7	48	80	128		tfi91_1-2-5	40	91	131
	sibling_1-1-14	57	100	157		tfi91_1-2-6	56	79	135
	sibling_1-1-18	66	112	178		tfi91_1-2-7	36	85	121
	sibling_1-1-20	72	79	151		tfi91_1-2-8	39	57	96
	sibling_1-1-21	80	76	156		tfi91_1-2-10	34	59	93
	sibling_1-1-22	58	95	153		tfi91_1-2-13	26	67	93
	sibling_1-1-23	72	100	172		tfi91_1-2-14	35	92	127
	sibling_1-1-24	51	55	106		tfi91_1-2-15	55	46	101
	sibling_1-1-25	65	64	129		tfi91_1-2-16	31	120	151
	sibling_1-1-26	69	70	139		tfi91_1-2-17	19	34	53
	sibling_1-1-27	54	51	105		tfi91_1-2-18	38	58	96
	sibling_1-1-28	50	51	101		tfi91_1-2-19	24	105	129
	sibling_1-1-30	56	49	105		tfi91_1-2-20	29	73	102
	sibling_1-1-31	89	129	218		tfi91_1-2-22	36	52	88
	sibling_1-1-32	60	115	175		tfi91_1-2-23	49	76	125
	sibling_1-1-33	94	89	183		tfi91_1-2-24	46	56	102
	sibling_1-1-34	72	100	172		tfi91_1-2-25	31	19	50
	sibling_1-1-35	53	75	128		tfi91_1-2-26	33	83	116
	sibling_1-1-36	63	89	152		tfi91_1-2-27	44	55	99
	sibling_1-1	111	166	277		tfi91_2-1	49	64	113
	sibling_1-2	128	172	300		tfi91_2-2	33	130	163
	sibling_1-3	112	100	212		tfi91_2-3	23	66	89
	sibling_1-4	82	150	232		tfi91_2-4	28	45	73
	sibling_1-5	119	103	222		tfi91_2-5	30	113	143
	sibling_1-6	147	152	299		tfi91_2-6	39	102	141
	sibling_1-7	114	114	228		tfi91_2-7	37	86	123
	sibling_1-8	117	156	273		tfi91_2-8	19	63	82
	sibling_1-9	102	95	197		tfi91_2-9	58	120	178
	sibling_1-10	131	177	308		tfi91_2-10	45	61	106
	sibling_1-11	137	116	253		tfi91_2-11	20	58	78
	sibling_1-12	146	144	290		tfi91_2-12	32	56	88
	sibling_1-13	75	104	179		tfi91_2-13	46	65	111
	sibling_1-14	83	134	217		tfi91_2-14	44	109	153
	sibling_1-15	115	153	268		tfi91_2-15	51	121	172
	sibling_1-16	125	103	228
	sibling_1-17	176	102	278
	sibling_1-18	173	136	309
	sibling_1-19	77	77	154
	sibling_1-20	144	150	294
	sibling_1-21	149	144	293
	sibling_1-22	95	116	211
	sibling_1-23	111	167	278
	sibling_1-24	157	163	320

## Sheet: SFig2Be
DMSO 10-24 hpf						MK0752 10 to 17 hpf-100 uM				MK0752 10 to 20 hpf-100 uM					MK0752 10 to 24 hpf-100 uM
agr2 EMC no.	trunk	Yolk	total		agr2 EMC no.	trunk	Yolk	total		agr2 EMC no.	trunk	Yolk	total		agr2 EMC no.	trunk	Yolk	total
	89	38	127			42	35	77			25	13	38			50	27	77
	40	45	85			29	44	73			33	22	55			35	27	62
	78	54	132			21	24	45			12	18	30			61	18	79
	78	33	111			16	15	31			23	11	34			53	42	95
	66	40	106			69	36	105			18	15	33			34	40	74
	88	47	135			24	26	50			41	42	83			46	33	79
	77	59	136			54	32	86			6	9	15			54	40	94
	101	45	146			28	47	75			11	14	25			30	16	46
	72	49	121			38	50	88			22	17	39			39	21	60
	40	21	61			29	26	55			10	10	20			26	14	40
	47	15	62			22	25	47			48	43	91			51	42	93
	87	44	131			61	47	108			23	23	46			36	35	71
	52	28	80			24	30	54			24	18	42			31	24	55
	57	41	98			21	61	82			22	10	32			51	31	82
	98	49	147			35	24	59			8	40	48			39	28	67
	79	75	154			30	30	60			30	23	53			56	44	100
	94	38	132			27	9	36			33	26	59			25	19	44
	74	37	111			15	28	43			13	9	22			80	58	138
	73	34	107			6	13	19			13	13	26			48	21	69
	60	36	96			37	42	79			8	14	22			25	14	39
	71	24	95			49	59	108			26	28	54			39	24	63
	75	37	112			7	20	27			13	11	24			51	35	86
	52	46	98			53	21	74			26	17	43			17	13	30
	91	42	133			18	29	47			10	8	18			35	16	51
	91	43	134			63	47	110			52	29	81			40	24	64
	79	35	114			60	40	100			33	39	72			49	36	85
	91	48	139			27	28	55			18	20	38			37	23	60
	86	54	140			69	32	101			23	24	47			65	21	86
	60	34	94			46	30	76			57	37	94			51	33	84
	61	59	120			56	47	103			62	29	91			44	19	63
	116	29	145			98	41	139			29	20	49			53	33	86
	95	76	171			26	22	48			26	24	50			68	32	100
	71	63	134			40	39	79			28	18	46			10	23	33
	129	51	180			76	44	120			44	27	71			69	39	108
	67	35	102			72	31	103			26	33	59			36	28	64
	110	54	164			56	33	89			24	35	59			35	42	77
	88	37	125			48	59	107			29	21	50			36	35	71
	93	57	150			35	30	65			36	25	61			44	24	68
	87	46	133			36	29	65			88	62	150			52	30	82
	113	60	173			58	50	108			49	36	85			56	33	89
	97	69	166			52	31	83			41	33	74			35	29	64
	60	28	88			17	14	31			58	23	81			81	52	133
	97	59	156			70	34	104			55	57	112			72	37	109
	69	50	119			84	50	134			33	18	51			31	28	59
	47	42	89			25	39	64			60	39	99			68	36	104
	77	30	107			37	45	82			45	61	106			47	33	80
	76	57	133			69	36	105			46	38	84			91	39	130
	116	90	206			28	25	53			32	32	64			28	19	47
	109	102	211			41	20	61			18	18	36			35	35	70
	121	67	188			33	49	82			32	12	44			25	12	37
	115	94	209			25	29	54			29	20	49			52	26	78
	142	88	230			46	33	79			56	43	99			58	33	91
	128	71	199			22	14	36			7	15	22			54	37	91
	122	75	197			29	18	47			44	46	90			32	17	49
	145	78	223			18	12	30			32	18	50			26	19	45
	130	80	210			25	10	35			13	23	36			21	5	26
	130	71	201			45	15	60			32	25	57			22	12	34
	125	57	182			27	26	53			24	46	70			35	21	56
	132	89	221			34	14	48			17	5	22			22	5	27
	129	86	215			18	29	47			11	11	22			5	7	12
	90	63	153			36	18	54			33	25	58			39	2	41
	126	122	248			40	28	68			19	28	47			13	15	28
	135	85	220			14	17	31			24	23	47			11	19	30
	99	74	173			26	45	71			11	8	19			32	15	47
	61	70	131			14	24	38			25	13	38			78	50	128
	142	110	252			19	24	43			12	7	19			40	26	66
	69	80	149			29	21	50			38	16	54			49	40	89
	92	69	161			8	29	37								31	25	56
	123	42	165			29	30	59								42	6	48
	135	88	223			22	13	35								25	22	47
	84	65	149			38	30	68								57	50	107
						18	13	31								24	18	42
																45	41	86
																20	23	43
																23	14	37
																38	18	56
																33	22	55

## Sheet: SFig2Cd
DMSO 10-14 hpf						MK0752 10-13 hpf 75uM					MK0752 10-14 hpf 75uM
agr2 EMC no.	trunk	Yolk	total		agr2 EMC no.	trunk	Yolk	total		agr2 EMC no.	trunk	Yolk	total
	96	54	150			154	72	226			74	47	121
	99	56	155			124	70	194			94	45	139
	134	58	192			126	57	183			85	47	132
	123	81	204			106	62	168			77	59	136
	113	52	165			167	89	256			104	50	154
	167	46	213			65	41	106			103	64	167
	148	73	221			82	50	132			91	66	157
	108	77	185			146	55	201			114	56	170
	136	91	227			139	81	220			106	55	161
	97	66	163			76	34	110			108	52	160
	133	57	190			118	50	168			87	58	145
	182	63	245			141	60	201			113	57	170
	77	55	132			134	49	183			77	42	119
	124	53	177			92	64	156			106	72	178
	119	78	197			116	62	178			108	40	148
	87	67	154			38	22	60			81	54	135
	114	71	185			92	69	161			136	61	197
	135	65	200			84	48	132			112	49	161
	64	57	121			103	55	158			154	75	229
	123	79	202			67	41	108			99	37	136
	160	83	243			95	63	158			115	49	164
	138	96	234			151	80	231			136	63	199
	113	52	165			136	64	200			73	34	107
	102	45	147			134	70	204			58	33	91
	168	65	233			99	55	154			97	53	150
	84	66	150			106	79	185			104	53	157
	276	113	389			157	80	237			78	35	113
	95	43	138			114	57	171			82	29	111
	125	65	190			134	81	215			78	39	117
	108	74	182			87	59	146			103	60	163
	101	49	150			143	60	203			86	33	119
	119	61	180			83	55	138			91	51	142
	77	63	140			112	42	154			69	25	94
	106	62	168			113	54	167			67	36	103
	82	41	123			135	51	186			136	68	204
	156	63	219			82	54	136			119	67	186
	148	64	212			166	68	234			107	52	159
	103	54	157			123	59	182			130	69	199
	94	49	143			97	36	133			77	34	111
	116	57	173			103	56	159			52	29	81
	97	51	148			131	53	184			76	47	123
	140	73	213			96	62	158			108	30	138
	87	51	138								46	26	72
											121	48	169
											96	53	149

## Sheet: SFig2Ch
	DMSO 11-15 hpf					MK0752 11-14 hpf 75 uM					MK0752 11-15 hpf 75 uM
agre EMC no.	trunk	Yolk	total		agre EMC no.	trunk	Yolk	total		agre EMC no.	trunk	Yolk	total
	158	69	227			89	47	136			139	54	193
	106	70	176			152	56	208			150	83	233
	86	52	138			103	68	171			139	76	215
	143	78	221			138	80	218			124	42	166
	180	74	254			117	61	178			135	66	201
	67	40	107			158	76	234			115	53	168
	82	40	122			151	63	214			81	41	122
	140	75	215			120	40	160			154	68	222
	136	75	211			45	37	82			75	54	129
	147	55	202			159	65	224			135	55	190
	177	94	271			63	56	119			112	48	160
	133	72	205			92	41	133			89	37	126
	138	72	210			158	75	233			94	46	140
	132	95	227			136	66	202			116	80	196
	108	64	172			163	86	249			82	44	126
	170	83	253			175	61	236			68	30	98
	103	66	169			170	63	233			103	67	170
	106	52	158			81	61	142			104	56	160
	104	51	155			113	70	183			68	34	102
	126	49	175			179	87	266			156	61	217
	46	22	68			125	63	188			106	45	151
	107	71	178			112	48	160			88	40	128
	157	78	235			111	50	161			86	39	125
	90	62	152			113	58	171			85	45	130
	119	64	183			103	70	173			110	49	159
	92	54	146			120	67	187			114	53	167
	85	44	129			96	60	156			100	66	166
	156	70	226			140	54	194			69	29	98
	103	72	175			97	41	138			105	59	164
	122	67	189			75	46	121			73	37	110
	143	57	200			64	26	90			72	42	114
	147	85	232			100	46	146			63	50	113
	114	54	168			62	42	104			65	42	107
	132	76	208			117	52	169			78	37	115
	133	91	224			135	83	218			152	47	199
	102	78	180			133	43	176			110	41	151
	81	35	116			130	66	196			45	31	76
	153	81	234			134	56	190			77	39	116
	152	65	217			121	62	183			120	64	184
	82	41	123			85	38	123			111	48	159
						69	42	111			91	51	142
						121	69	190			95	21	116
						106	49	155			68	68	136
						64	30	94			69	34	103
						102	70	172
						60	38	98

## Sheet: SFig3Ac
	19 hpf
		LacZ mRNA overexpression					Notch1a ICD overexpression
	agr2 EMC no.	trunk	yolk	total		agr2 EMC no.	trunk	yolk	total
	1	25	35	60		1	67	54	121
	2	45	68	113		2	61	55	116
	3	33	39	72		3	70	57	127
	4	49	54	103		4	45	61	106
	5	15	47	62		5	68	82	150
	6	50	50	100		6	75	89	164
	7	26	46	72		7	68	63	131
	8	29	38	67		8	56	72	128
	9	29	30	59		9	87	62	149
	10	36	46	82		10	74	76	150
	11	15	31	46		11	89	84	173
	12	29	36	65		12	60	50	110
	13	22	21	43		13	82	106	188
	14	25	23	48		14	89	86	175
	15	25	39	64		15	83	65	148
	16	59	39	98		16	70	61	131
	17	24	35	59		17	50	46	96
	18	45	37	82		18	59	72	131
	19	33	52	85		19	94	81	175
	20	22	31	53		20	44	90	134
	21	63	45	108		21	82	60	142
	22	30	26	56		22	58	55	113
	23	19	39	58		23	109	128	237
	24	16	21	37		24	78	73	151
	25	66	52	118		25	63	64	127
	26	13	19	32		26	60	75	135
	27	17	44	61		27	74	71	145
	28	16	29	45		28	69	99	168
	29	26	30	56		29	90	82	172
	30	12	23	35		30	71	65	136
	31	35	48	83		31	72	56	128
						32	72	78	150
						33	74	79	153
						34	90	83	173
						35	75	66	141
						36	58	75	133
						37	88	72	160
						38	37	90	127

## Sheet: SFig3Af
LacZ mRNA overexpression						Notch1a ICD 200 pg overexpression
24 hpf
pvalb8 cell no.	trunk	yolk	total			pvalb8 cell no.	trunk	yolk	total
1	54	28	82			1	61	67	128
2	68	53	121			2	117	85	202
3	31	60	91			3	133	100	233
4	28	43	71			4	31	43	74
5	23	21	44			5	53	83	136
6	57	39	96			6	84	71	155
7	87	59	146			7	75	71	146
8	57	71	128			8	67	60	127
9	49	55	104			9	34	31	65
10	37	23	60			10	37	54	91
11	50	31	81			11	62	61	123
12	100	75	175			12	57	44	101
13	48	40	88			13	51	48	99
14	59	41	100			14	61	84	145
15	68	53	121			15	119	108	227
16	83	80	163			16	95	63	158
17	71	54	125			17	116	106	222
18	41	50	91			18	112	65	177
19	56	73	129			19	55	61	116
20	83	69	152			20	37	51	88
21	53	62	115			21	33	40	73
22	45	41	86			22	49	70	119
23	80	74	154			23	50	59	109
24	32	47	79			24	72	67	139
25	47	61	108			25	65	45	110
26	31	64	95			26	65	39	104
27	29	84	113			27	86	136	222
28	42	41	83			28	58	58	116
29	80	112	192			29	43	78	121
30	32	43	75			30	35	52	87
31	87	75	162			31	46	62	108
32	34	59	93			32	12	53	65
33	36	60	96			33	54	77	131
34	44	54	98			34	38	42	80
35	20	26	46			35	44	84	128
36	57	56	113			36	34	65	99
37	33	70	103			37	31	86	117
38	37	31	68			38	67	79	146
39	45	42	87			39	37	62	99
40	42	59	101			40	36	55	91
41	57	68	125			41	43	61	104
42	74	58	132			42	33	58	91
43	59	81	140			43	68	55	123
44	42	40	82			44	104	93	197
45	51	72	123			45	50	69	119
46	55	70	125			46	41	52	93
47	70	71	141			47	84	51	135
48	43	62	105			48	100	82	182
49	51	74	125			49	61	75	136
50	52	89	141			50	102	93	195
51	40	65	105			51	68	54	122
52	26	51	77			52	59	109	168
53	22	32	54			53	116	97	213
54	46	56	102			54	80	135	215
55	19	40	59
56	66	54	120
57	32	30	62
58	71	73	144
59	81	34	115
60	47	48	95
61	20	44	64
62	61	61	122
63	90	88	178
64	44	83	127
65	83	60	143
66	13	43	56
67	40	54	94
68	56	74	130
69	80	68	148
70	38	60	98
71	73	73	146
72	73	85	158
73	51	61	112
74	44	52	96

## Sheet: SFig3Bf
LacZ_200pg overexpression					Notch3_ICD_200pg overexpression					Notch3_ICD_100pg overexpression					Notch3_ICD_50pg overexpression					Notch3_ICD_10pg overexpression
agr2+EMC no.	trunk	yolk	total		agr2+EMC no.	trunk	yolk	total		agr2+EMC no.	trunk	yolk	total		agr2+EMC no.	trunk	yolk	total		agr2+EMC no.	trunk	yolk	total
1	101	104	205		1	58	49	107		1	82	72	154		1	30	36	66		1	108	78	186
2	48	103	151		2	45	96	141		2	49	54	103		2	24	45	69		2	64	32	96
3	58	53	111		3	12	21	33		3	12	35	47		3	40	44	84		3	36	31	67
4	117	99	216		4	1	5	6		4	81	83	164		4	135	59	194		4	109	63	172
5	45	36	81		5	52	64	116		5	49	73	122		5	8	10	18		5	99	84	183
6	84	73	157		6	6	57	63		6	9	9	18		6	14	39	53		6	138	79	217
7	106	85	191		7	114	110	224		7	19	56	75		7	41	33	74		7	92	73	165
8	27	35	62		8	32	53	85		8	121	106	227		8	53	36	89		8	29	42	71
9	104	98	202		9	16	19	35		9	18	21	39		9	17	30	47		9	44	22	66
10	141	126	267		10	45	91	136		10	6	35	41		10	34	35	69		10	43	44	87
11	131	86	217		11	86	123	209		11	88	79	167		11	110	49	159		11	56	40	96
12	134	103	237		12	78	94	172		12	79	110	189		12	31	22	53		12	112	41	153
13	131	129	260		13	0	8	8		13	32	63	95		13	88	75	163		13	130	65	195
14	107	84	191		14	31	71	102		14	0	2	2		14	37	25	62		14	132	84	216
15	47	62	109		15	54	102	156		15	94	67	161		15	17	10	27		15	122	55	177
16	135	97	232		16	3	1	4		16	14	38	52		16	14	39	53		16	97	48	145
17	126	73	199		17	23	32	55		17	93	91	184		17	38	31	69		17	68	48	116
18	67	110	177		18	8	9	17		18	126	72	198		18	69	34	103		18	117	49	166
19	140	111	251		19	78	74	152		19	61	80	141		19	111	57	168		19	127	70	197
20	62	84	146		20	118	100	218		20	53	49	102		20	8	15	23		20	145	87	232
21	127	104	231		21	1	4	5		21	3	5	8		21	19	19	38		21	77	37	114
22	126	115	241		22	37	20	57		22	30	48	78		22	87	50	137		22	84	18	102
23	144	129	273		23	0	0	0		23	3	10	13		23	53	24	77		23	106	25	131
24	91	104	195		24	159	98	257		24	31	32	63		24	7	14	21		24	112	83	195
25	179	124	303		25	45	22	67		25	124	95	219		25	21	38	59		25	37	44	81
26	48	120	168		26	66	97	163		26	11	24	35		26	74	46	120		26	77	45	122
27	281	236	517		27	86	73	159		27	21	68	89		27	47	50	97		27	103	54	157
28	110	58	168		28	65	66	131		28	28	20	48		28	66	25	91		28	92	39	131
29	114	101	215		29	26	20	46		29	5	22	27		29	47	49	96		29	130	59	189
30	67	57	124		30	66	43	109		30	76	62	138		30	120	82	202		30	70	48	118
31	118	108	226		31	10	8	18		31	65	51	116		31	11	10	21		31	59	28	87
32	90	97	187		32	8	35	43		32	50	26	76		32	15	10	25		32	93	57	150
33	80	1	81		33	125	62	187		33	80	77	157		33	6	5	11		33	26	70	96
34	104	88	192		34	3	7	10		34	16	16	32		34	13	21	34		34	92	56	148
35	130	131	261		35	52	65	117		35	54	32	86		35	18	31	49		35	89	42	131
36	90	58	148		36	31	56	87		36	17	30	47		36	30	28	58		36	89	58	147
37	129	80	209		37	3	6	9		37	85	87	172		37	58	33	91		37	80	53	133
38	102	75	177		38	41	59	100		38	57	61	118		38	44	36	80		38	12	15	27
39	116	69	185		39	1	6	7		39	45	26	71		39	49	26	75		39	54	49	103
40	87	39	126		40	15	4	19		40	7	8	15		40	61	46	107		40	23	35	58
41	87	56	143		41	16	5	21		41	56	37	93		41	5	40	45		41	81	70	151
42	95	101	196		42	72	56	128		42	4	21	25		42	93	53	146		42	52	40	92
43	95	100	195		43	16	9	25		43	13	40	53		43	28	36	64		43	2	9	11
44	105	49	154							44	38	58	96		44	15	49	64		44	89	63	152
45	125	80	205							45	6	34	40		45	58	48	106		45	95	58	153
46	122	77	199							46	7	41	48		46	43	32	75		46	102	56	158
47	84	70	154							47	48	62	110		47	77	36	113		47	87	64	151
48	117	51	168							48	46	27	73		48	77	46	123		48	49	42	91
49	84	62	146							49	52	57	109		49	37	33	70		49	81	55	136
50	91	54	145							50	61	59	120		50	114	32	146		50	80	87	167
51	116	83	199							51	102	92	194		51	27	56	83		51	29	30	59
										52	58	66	124		52	40	38	78		52	56	41	97
										53	28	45	73		53	25	33	58		53	46	33	79
										54	16	21	37		54	36	18	54		54	89	45	134
										55	23	28	51		55	75	47	122		55	60	58	118
										56	28	32	60		56	11	23	34		56	54	25	79
										57	36	57	93		57	66	45	111		57	74	79	153
										58	89	69	158		58	51	36	87		58	75	63	138
										59	12	5	17		59	2	16	18		59	7	5	12
										60	35	33	68		60	8	38	46		60	86	31	117
										61	1	0	1		61	64	24	88		61	90	75	165
										62	27	37	64		62	40	36	76		62	72	52	124
										63	33	36	69		63	6	14	20		63	51	50	101
										64	33	24	57		64	1	9	10		64	22	56	78
										65	24	18	42		65	77	70	147		65	66	39	105
										66	80	35	115							66	56	50	106
										67	69	26	95
										68	55	29	84
										69	51	53	104
										70	36	15	51
										71	42	48	90
										72	0	1	1
										73	54	35	89
										74	4	0	4
										75	34	45	79
										76	19	43	62
										77	17	10	27
										78	54	44	98
										79	17	36	53
										80	197	104	301
										81	7	16	23
										82	43	31	74
										83	17	19	36
										84	67	25	92
										85	64	42	106
										86	51	57	108
										87	13	40	53
										88	83	41	124
										89	40	42	82
										90	64	41	105
										91	78	36	114
										92	70	57	127
										93	78	46	124
										94	68	31	99
										95	7	15	22
										96	82	42	124
										97	18	31	49
										98	62	31	93
										99	12	33	45
										100	4	26	30
										101	95	50	145
										102	4	12	16
										103	75	33	108
										104	6	42	48
										105	59	29	88
										106	74	54	128
										107	7	18	25
										108	31	72	103
										109	22	24	46
										110	52	34	86
										111	62	32	94
										112	156	125	281
										113	33	22	55
										114	3	26	29
										115	18	41	59
										116	43	49	92

## Sheet: SFig3Cc
		control			injection of Notch3 SPMO 2 ng in AB
agr2+ EMC no.	yolk	trunk	total		agr2+ EMC no.	yolk	trunk	total
	44	92	136		notch3 sp_1	55	64	119
control_2	46	77	123		notch3 sp_2	62	59	121
control_3	47	48	95		notch3 sp_3	113	119	232
control_4	91	118	209		notch3 sp_4	51	85	136
control_5	63	101	164		notch3 sp_5	47	53	100
control_6	62	111	173		notch3 sp_6	41	53	94
control_7	39	72	111		notch3 sp_7	36	24	60
control_8	71	124	195		notch3 sp_8	63	54	117
control_9	85	98	183		notch3 sp_9	76	120	196
control_10	108	105	213		notch3 sp_10	63	55	118
control_11	67	102	169		notch3 sp_11	36	67	103
control_12	49	92	141		notch3 sp_12	60	30	90
control_13	65	109	174		notch3 sp_13	72	84	156
control_14	40	94	134		notch3 sp_14	70	64	134
control_15	26	49	75		notch3 sp_15	57	79	136
control_16	69	63	132		notch3 sp_16	67	71	138
control_17	47	68	115		notch3 sp_17	67	89	156
control_18	57	107	164		notch3 sp_18	45	63	108
control_19	52	46	98		notch3 sp_19	78	91	169
control_20	38	51	89		notch3 sp_20	75	64	139
control_21	52	78	130		notch3 sp_21	72	110	182
control_22	64	68	132		notch3 sp_22	47	57	104
control_23	57	88	145		notch3 sp_23	92	60	152
control_24	42	92	134		notch3 sp_24	53	73	126
control_25	58	95	153		notch3 sp_25	55	76	131
control_26	64	84	148		notch3 sp_26	41	101	142
control_27	75	101	176		notch3 sp_27	74	103	177
control_28	47	70	117		notch3 sp_28	52	57	109
control_29	30	36	66		notch3 sp_29	40	43	83
control_30	50	80	130		notch3 sp_30	70	102	172
control_31	60	72	132		notch3 sp_31	49	88	137
control_32	40	59	99		notch3 sp_32	52	50	102
control_33	38	53	91		notch3 sp_33	40	71	111
control_34	36	57	93		notch3 sp_34	59	82	141
control_35	50	80	130		notch3 sp_35	61	49	110
control_36	43	71	114		notch3 sp_36	30	65	95
control_37	37	51	88		notch3 sp_37	52	76	128
control_38	67	78	145		notch3 sp_38	95	97	192
control_39	60	68	128

## Sheet: SFig3Dc
Injection of notch3 SPMO 1.0 ng in sibling WT						Injection of notch3 SPMO 1.0 ng in notch1ath35b mutant
Sibling wt						notch1ath35b homozygous mutant
agr2+ EMC no.	yolk	trunk	total			agr2+ EMC no.	yolk	trunk	total
Sibling_1	63	69	132			homo_1	74	53	127
Sibling_2	46	71	117			homo_2	64	35	99
Sibling_3	74	80	154			homo_3	35	48	83
Sibling_4	86	84	170			homo_4	52	100	152
Sibling_5	63	116	179			homo_5	60	57	117
Sibling_6	78	84	162			homo_6	50	89	139
Sibling_7	53	68	121			homo_7	61	112	173
Sibling_8	54	84	138			homo_8	70	65	135
Sibling_9	67	58	125			homo_9	93	78	171
Sibling_10	92	121	213			homo_10	87	58	145
Sibling_11	69	55	124			homo_11	86	95	181
Sibling_12	133	110	243			homo_12	44	42	86
Sibling_13	96	93	189
Sibling_14	81	100	181
Sibling_15	81	86	167
Sibling_16	76	98	174
Sibling_17	78	107	185
Sibling_18	85	109	194
Sibling_19	75	105	180
Sibling_20	62	99	161
Sibling_21	80	81	161
Sibling_22	81	69	150
Sibling_23	72	66	138
Sibling_24	63	113	176
Sibling_25	78	70	148
Sibling_26	68	90	158
Sibling_27	88	106	194
Sibling_28	95	109	204
Sibling_29	81	89	170
Sibling_30	70	100	170
Sibling_31	65	90	155

[truncated: 19 more sheets: SFig3Df, SFig4Ac, SFig4B, SFig4Cc, SFig4Cf, SFig4Dc, SFig4Dg, SFig4Ed, SFig4Ee, SFig4Ei, SFig4Ej, SFig5Ad, SFig5Bd, SFig5Dc, SFig5Df, SFig5Dk, SFig5Dl, SFig5Do, SFig5Dr]
